# Supplementary material for: Ultra-high resolution, 3-dimensional magnetic resonance imaging of the atherosclerotic vessel wall at clinical 7T
Source: PLoS One. 2020 Dec 14;15(12):e0241779. doi: 10.1371/journal.pone.0241779 (PMC7735577; doi:10.1371/journal.pone.0241779)
Supplement: S1 File — (ZIP) [file pone.0241779.s003.zip]

Archive with 17 entries (16 files):
- Fluorescence.sav
- __MACOSX/
- __MACOSX/._Fluorescence.sav
- EB vs DCE 3T (All measurements)_v2_Non-normalized.sav
- __MACOSX/._EB vs DCE 3T (All measurements)_v2_Non-normalized.sav
- IQ_New_analyses_v2.sav
- __MACOSX/._IQ_New_analyses_v2.sav
- VWA_histology_correlation-imaging.sav
- __MACOSX/._VWA_histology_correlation-imaging.sav
- EB vs DCE 7T (All measurements)_v2_Non-normalized.sav
- __MACOSX/._EB vs DCE 7T (All measurements)_v2_Non-normalized.sav
- Muscle EB vs Muscle AUC.sav
- __MACOSX/._Muscle EB vs Muscle AUC.sav
- DCE_3Tvs7T_v3_non-normalized.sav
- __MACOSX/._DCE_3Tvs7T_v3_non-normalized.sav
- VWA_Histology_Dec-vs-Feb.sav
- __MACOSX/._VWA_Histology_Dec-vs-Feb.sav
